# Supplementary material for: A novel prognostic risk model for patients with refractory/relapsed acute myeloid leukemia receiving venetoclax plus hypomethylating agents
Source: Leukemia. 2025 Jan 8;39(3):614–22. doi: 10.1038/s41375-024-02501-6 (PMC11879869; doi:10.1038/s41375-024-02501-6)
Supplement: Supplementary file 1 — VEN-PRS_Supplemental Table S7 [file 41375_2024_2501_MOESM1_ESM.xlsx]

## Sheet: VEN-PRS Calculator
VEN-PRS Calculator
Overall survival
Variables in the model	Coefficient	Is this variable present in the patient? For yes enter "1". Leave the cell empty for variables not present in the patient
Extramedullary AML	0.9
HMA pretreatment	0.64
NF1 mut. vs. wt.	0.94
PTPN11 mut. vs. wt.	0.8
FLT3 mut. vs. wt.	0.49
TP53 mut. vs. wt.	0.39
SF3B1 mut. vs. wt.	-0.98
Cumulated coefficients (score value SOS)	0	(automatically calculated)
Risk group for OS	1	(automatically calculated)
Event-free survival
Variables in the model	Coefficient	Is this variable present in the patient? For yes enter "1". Leave the cell empty for variables not present in the patient
Extramedullary AML	0.57
HMA pretreatment	0.45
NF1 mut. vs. wt.	0.81
PTPN11 mut. vs. wt.	0.73
FLT3 mut. vs. wt.	0.6
TP53 mut. vs. wt.
SF3B1 mut. vs. wt.	-0.87
Cumulated coefficients (score value SEFS)	0	(automatically calculated)
Risk group for EFS	1	(automatically calculated)
Favorable risk: Cumulated coefficients <0.25	1
Intermediate risk: Cumulated coefficients 0.25 - 0.75	2
Adverse risk: Cumulated coefficients >0.75	3
